# Supplementary material for: Acrolein Induces Changes in Cell Membrane and Cytosol Proteins of Erythrocytes
Source: Molecules. 2024 May 27;29(11):2519. doi: 10.3390/molecules29112519 (PMC11173626; doi:10.3390/molecules29112519)
Supplement: Supplementary file 1 [file molecules-29-02519-s001.zip]

Archive with 1 entries (1 files):
- molecules-2983834-supplementary.pdf
